# Supplementary material for: Analysing and reporting of observational data: a systematic review informing the EULAR points to consider when analysing and reporting comparative effectiveness research with observational data in rheumatology
Source: RMD Open. 2021 Nov 17;7(3):e001818. doi: 10.1136/rmdopen-2021-001818 (PMC8601074; doi:10.1136/rmdopen-2021-001818)
Supplement: Supplementary data [file rmdopen-2021-001818supp003.xlsx]

## Sheet: EULARTaskforce-IncludedStudies_
Study ID	Title	Year	Journal name	Author(s)
1	Predictors of Remission and Low Disease Activity State in Systemic Lupus Erythematosus: Data from a multi-ethnic, multinational Latin-American Lupus Cohort.	2019	The Journal of rheumatology	Ugarte-Gil, Manuel F and Wojdyla, Daniel and Pons-Estel, Guillermo J and Quintana, Rosana and Gomez-Puerta, Jose A and Catoggio, Luis J and Alvarellos, Alejandro and Saurit, Veronica and Borba, Eduardo and Sato, Emilia and Costallat, Lilian and Silva, Nilzio A Da and Iglesias-Gamarra, Antonio and Neira, Oscar and Reyes-Llerena, Gil and Cardiel, Mario H and Amigo, Mary Carmen and Acevedo-Vasquez, …
2	Predicting flares in patients with stable systemic lupus erythematosus.	2019	Seminars in arthritis and rheumatism	Cho, Jiacai and Lahiri, Manjari and Teoh, Lay Kheng and Dhanasekaran, Preeti and Cheung, Peter P and Lateef, Aisha
3	Unmet needs in the treatment of rheumatoid arthritis. An observational study and a real-life experience from a single university center.	2019	Seminars in arthritis and rheumatism	Kaltsonoudis, Evripidis and Pelechas, Eleftherios and Voulgari, Paraskevi V and Drosos, Alexandros A
4	Cotreatment with methotrexate in routine care patients with rheumatoid arthritis receiving biological treatment yields better outcomes over time.	2019	RMD open	Boone, Niels W and Sepriano, Alexandre and van der Kuy, Paul-Hugo and Janknegt, Rob and Peeters, Ralph and Landewe, Robert B M
5	Retention of tocilizumab with and without methotrexate during maintenance therapy for rheumatoid arthritis: the ACTRA-RI cohort study.	2019	Rheumatology (Oxford, England)	Mori, Shunsuke and Yoshitama, Tamami and Abe, Yasuyo and Hidaka, Toshihiko and Hirakata, Naoyuki and Aoyagi, Kiyoshi and Ueki, Yukitaka
6	The effects of methotrexate and hydroxychloroquine combination therapy vs methotrexate monotherapy in early rheumatoid arthritis patients.	2019	Rheumatology (Oxford, England)	Schapink, Lisa and van den Ende, Cornelia H M and Gevers, Laura A H A and van Ede, Annelies E and den Broeder, Alfons A
7	Discontinuing TNF-inhibitors before gestational week 20 in well-controlled rheumatoid arthritis and juvenile arthritis is not associated with a disease worsening in late pregnancy.	2019	Arthritis & rheumatology (Hoboken, N.J.)	Forger, Frauke and Bandoli, Gretchen and Luo, Yunjun and Robinson, Loan and Johnson, Diana L and Chambers, Christina D
8	Impact of Tumor Necrosis Factor Inhibitor Versus Nonsteroidal Antiinflammatory Drug Treatment on Radiographic Progression in Early Ankylosing Spondylitis: Its Relationship to Inflammation Control During Treatment.	2019	Arthritis & rheumatology (Hoboken, N.J.)	Park, Jun Won and Kim, Min Jung and Lee, Jeong Seok and Ha, You-Jung and Park, Jin Kyun and Kang, Eun Ha and Lee, Yun Jong and Song, Yeong Wook and Lee, Eun Young
9	How to treat patients with rheumatoid arthritis when methotrexate has failed? The use of a multiple propensity score to adjust for confounding by indication in observational studies.	2019	Annals of the rheumatic diseases	Bergstra, Sytske Anne and Winchow, Lai-Ling and Murphy, Elizabeth and Chopra, Arvind and Salomon-Escoto, Karen and Fonseca, Joao Eurico and Allaart, Cornelia F and Landewe, Robert B M
10	Comparative Effectiveness of Tumor Necrosis Factor Agents and Disease-modifying Antirheumatic Therapy in Children with Enthesitis-related Arthritis: The First Year after Diagnosis.	2018	The Journal of rheumatology	Weiss, Pamela F and Xiao, Rui and Brandon, Timothy G and Pagnini, Ilaria and Wright, Tracey B and Beukelman, Timothy and Morgan-DeWitt, Esi and Feudtner, Chris
11	Sex-associated Treatment Differences and Their Outcomes in Rheumatoid Arthritis: Results from the METEOR Register.	2018	The Journal of rheumatology	Bergstra, Sytske Anne and Allaart, Cornelia F and Ramiro, Sofia and Chopra, Arvind and Govind, Nimmisha and Silva, Candida and Murphy, Elizabeth A and Landewe, Robert B M
12	Longterm Outcomes of 188 Japanese Patients with Eosinophilic Granulomatosis with Polyangiitis.	2018	The Journal of rheumatology	Saku, Aiko and Furuta, Shunsuke and Hiraguri, Masaki and Ikeda, Kei and Kobayashi, Yoshihisa and Kagami, Shin-Ichiro and Kurasawa, Kazuhiro and Matsumura, Ryutaro and Nakagomi, Daiki and Sugiyama, Takao and Umibe, Takeshi and Watanabe, Norihiko and Nakajima, Hiroshi
13	Longterm Effectiveness of Intraarticular Injections on Patient-reported Symptoms in Knee Osteoarthritis.	2018	The Journal of rheumatology	Liu, Shao-Hsien and Dube, Catherine E and Eaton, Charles B and Driban, Jeffrey B and McAlindon, Timothy E and Lapane, Kate L
14	Monophasic Disease Course in Systemic Lupus Erythematosus.	2018	The Journal of rheumatology	Tselios, Konstantinos and Gladman, Dafna D and Touma, Zahi and Su, Jiandong and Anderson, Nicole and Urowitz, Murray B
15	Comparative Analysis and Predictors of 10-year Tumor Necrosis Factor Inhibitors Drug Survival in Patients with Spondyloarthritis: First-year Response Predicts Longterm Drug Persistence.	2018	The Journal of rheumatology	Flouri, Irini D and Markatseli, Theodora E and Boki, Kyriaki A and Papadopoulos, Ioannis and Skopouli, Fotini N and Voulgari, Paraskevi V and Settas, Loukas and Zisopoulos, Dimitrios and Iliopoulos, Alexios and Geborek, Pierre and Drosos, Alexandros A and Boumpas, Dimitrios T and Sidiropoulos, Prodromos
16	Simultaneous Response in Several Domains in Patients with Psoriatic Disease Treated with Etanercept as Monotherapy or in Combination with Conventional Synthetic Disease-modifying Antirheumatic Drugs.	2018	The Journal of rheumatology	Behrens, Frank and Meier, Lothar and Prinz, Jorg C and Jobst, Jurgen and Lippe, Ralph and Loschmann, Peter-Andreas and Lorenz, Hanns-Martin
17	In Early Axial Spondyloarthritis, Increasing Disease Activity Is Associated with Worsening of Health-related Quality of Life over Time.	2018	The Journal of rheumatology	van Lunteren, Miranda and Ez-Zaitouni, Zineb and de Koning, Anoek and Dagfinrud, Hanne and Ramonda, Roberta and Jacobsson, Lennart and Landewe, Robert and van der Heijde, Desiree and van Gaalen, Floris A
18	Effect of Anticitrullinated Protein Antibody Status on Response to Abatacept or Antitumor Necrosis Factor-alpha Therapy in Patients with Rheumatoid Arthritis: A US National Observational Study.	2018	The Journal of rheumatology	Harrold, Leslie R and Litman, Heather J and Connolly, Sean E and Kelly, Sheila and Hua, Winnie and Alemao, Evo and Rosenblatt, Lisa and Rebello, Sabrina and Kremer, Joel M
19	Are prognostic factors adequately selected to guide treatment decisions in patients with rheumatoid arthritis? A collaborative analysis from three observational cohorts.	2018	Seminars in arthritis and rheumatism	Baganz, Lisa and Richter, Adrian and Albrecht, Katinka and Schneider, Matthias and Burmester, Gerd-Rudiger and Zink, Angela and Strangfeld, Anja
20	Treat to target strategy in early rheumatoid arthritis versus routine care - A comparative clinical practice study.	2018	Seminars in arthritis and rheumatism	Brinkmann, Gina Hetland and Norvang, Vibeke and Norli, Ellen Sauar and Grovle, Lars and Haugen, Anne Julsrud and Lexberg, Ase Stavland and Rodevand, Erik and Bakland, Gunnstein and Nygaard, Halvor and Kroll, Frode and Widding-Hansen, Inger Johanne and Bjorneboe, Olav and Thunem, Cathrine and Kvien, Tore and Mjaavatten, Maria Dahl and Lie, Elisabeth
21	Comparative effectiveness of subcutaneous tocilizumab versus intravenous tocilizumab in a pan-European collaboration of registries.	2018	RMD open	Lauper, Kim and Mongin, Denis and Iannone, Florenzo and Klami Kristianslund, Eirik and Kvien, Tore K and Nordstrom, Dan and Pavelka, Karel and Pombo-Suarez, Manuel and Rotar, Ziga and Santos, Maria Jose and Codreanu, Catalin and Lukina, Galina and Courvoisier, Delphine S and Gabay, Cem
22	Baseline patient characteristics associated with response to biologic therapy in patients with psoriatic arthritis enrolled in the Corrona Psoriatic Arthritis/Spondyloarthritis Registry.	2018	RMD open	Mease, Philip J and Karki, Chitra and Liu, Mei and Kavanaugh, Arthur and Ritchlin, Christopher T and Huynh, Doquyen Hoa and Palmer, Jacqueline B and Greenberg, Jeffrey D
23	Long-term persistence of TNF-inhibitor treatment in patients with psoriatic arthritis. Data from the British Society for Rheumatology Biologics Register.	2018	RMD open	Fagerli, Karen Minde and Kearsley-Fleet, Lianne and Watson, Kath D and Packham, Jon and Contributors Group, Bsrbr-Ra and Symmons, Deborah P M and Hyrich, Kimme L
24	Sex disparities in clinical characteristics and prognosis of immunoglobulin G4-related disease: a prospective study of 403 patients.	2018	Rheumatology (Oxford, England)	Wang, Liwen and Zhang, Panpan and Zhang, Xia and Lin, Wei and Tang, Hanqi and Li, Jieqiong and Wang, Mu and Liu, Xiaowei and Fei, Yunyun and Chen, Hua and Peng, Linyi and Zhang, Li and Lai, Yamin and Zeng, Xuejun and Li, Xuemei and Xue, Huadan and Zhao, Yan and Zhang, Fengchun and Zhang, Wen
25	The relationship between remission and health-related quality of life in a cohort of SLE patients.	2018	Rheumatology (Oxford, England)	Tsang-A-Sjoe, Michel W P and Bultink, Irene E M and Heslinga, Maaike and van Tuyl, Lilian H and van Vollenhoven, Ronald F and Voskuyl, Alexandre E
26	Effect of cumulative exposure to corticosteroid and DMARD on radiographic progression in rheumatoid arthritis: results from the ESPOIR cohort.	2018	Rheumatology (Oxford, England)	Louveau, Baptiste and De Rycke, Yann and Lafourcade, Alexandre and Saraux, Alain and Guillemin, Francis and Tubach, Florence and Fautrel, Bruno and Hajage, David
27	Tumour necrosis factor inhibitor survival and predictors of response in axial spondyloarthritis-findings from a United Kingdom cohort.	2018	Rheumatology (Oxford, England)	Yahya, Fariz and Gaffney, Karl and Hamilton, Louise and Lonsdale, Ellie and Leeder, Jane and Brooksby, Alan and Cavill, Charlotte and Berry-Jenkins, Joshua and Boyle, Cathal and Bond, Debbie and Sengupta, Raj and BRITSpA, for
28	Factors associated with the achievement of biological disease-modifying antirheumatic drug-free remission in rheumatoid arthritis: the ANSWER cohort study.	2018	Arthritis research & therapy	Hashimoto, Motomu and Furu, Moritoshi and Yamamoto, Wararu and Fujimura, Takanori and Hara, Ryota and Katayama, Masaki and Ohnishi, Akira and Akashi, Kengo and Yoshida, Shuzo and Nagai, Koji and Son, Yonsu and Amuro, Hideki and Hirano, Toru and Ebina, Kosuke and Uozumi, Ryuji and Ito, Hiromu and Tanaka, Masao and Ohmura, Koichiro and Fujii, Takao and Mimori, Tsuneyo
29	Effectiveness and safety of tofacitinib in rheumatoid arthritis: a cohort study.	2018	Arthritis research & therapy	Machado, Marina Amaral de Avila and Moura, Cristiano Soares de and Guerra, Steve Ferreira and Curtis, Jeffrey R and Abrahamowicz, Michal and Bernatsky, Sasha
30	Failure of remission induction by glucocorticoids alone or in combination with immunosuppressive agents in IgG4-related disease: a prospective study of 215 patients.	2018	Arthritis research & therapy	Wang, Liwen and Zhang, Panpan and Wang, Mu and Feng, Ruie and Lai, Yamin and Peng, Linyi and Fei, Yunyun and Zhang, Xuan and Zhao, Yan and Zeng, Xiaofeng and Zhang, Fengchun and Zhang, Wen
31	Statin use and knee osteoarthritis outcomes: A longitudinal cohort study.	2018	Arthritis care & research	Veronese, Nicola and Koyanagi, Ai and Stubbs, Brendon and Cooper, Cyrus and Guglielmi, Giuseppe and Rizzoli, Rene and Schofield, Patricia and Punzi, Leonardo and Al-Daghri, Nasser and Smith, Lee and Maggi, Stefania and Reginster, Jean-Yves
32	Effect of Fatigue, Older Age, Higher Body Mass Index, and Female Sex on Disability in Early Rheumatoid Arthritis in the Treatment-to-Target Era.	2018	Arthritis care & research	Twigg, Sarah and Hensor, Elizabeth M A and Freeston, Jane and Tan, Ai Lyn and Emery, Paul and Tennant, Alan and Morgan, Ann W and Consortia, YEAR and IACON
33	Ultrasonographic Efficacy of Biologic and Targeted Synthetic Disease-Modifying Antirheumatic Drug Therapy in Rheumatoid Arthritis From a Multicenter Rheumatoid Arthritis Ultrasound Prospective Cohort in Japan.	2018	Arthritis care & research	Nishino, Ayako and Kawashiri, Shin-Ya and Koga, Tomohiro and Iwamoto, Naoki and Ichinose, Kunihiro and Tamai, Mami and Nakamura, Hideki and Origuchi, Tomoki and Ueki, Yukitaka and Yoshitama, Tamami and Eiraku, Nobutaka and Matsuoka, Naoki and Okada, Akitomo and Fujikawa, Keita and Hamada, Hiroaki and Tsuru, Tomomi and Nagano, Shuji and Arinobu, Yojiro and Hidaka, Toshihiko and Kawakami, Atsushi
34	Open-Label, Non-Mandatory Transitioning From Originator Etanercept to Biosimilar SB4: Six-Month Results From a Controlled Cohort Study.	2018	Arthritis & rheumatology (Hoboken, N.J.)	Tweehuysen, Lieke and Huiskes, Victor J B and van den Bemt, Bart J F and Vriezekolk, Johanna E and Teerenstra, Steven and van den Hoogen, Frank H J and van den Ende, Cornelia H and den Broeder, Alfons A
35	Comparative effectiveness of tocilizumab versus TNF inhibitors as monotherapy or in combination with conventional synthetic disease-modifying antirheumatic drugs in patients with rheumatoid arthritis after the use of at least one biologic disease-modifying antirheumatic drug: analyses from the pan-European TOCERRA register collaboration.	2018	Annals of the rheumatic diseases	Lauper, Kim and Nordstrom, Dan C and Pavelka, Karel and Hernandez, Maria Victoria and Kvien, Tore K and Kristianslund, Eirik Klami and Santos, Maria Jose and Rotar, Ziga and Iannone, Florenzo and Codreanu, Catalin and Lukina, Galina and Gale, Sara L and Sarsour, Khaled and Luder, Yves and Courvoisier, Delphine Sophie and Gabay, Cem
36	Effect of pregnancy on disease flares in patients with systemic lupus erythematosus.	2018	Annals of the rheumatic diseases	Eudy, Amanda M and Siega-Riz, Anna Maria and Engel, Stephanie M and Franceschini, Nora and Howard, Annie Green and Clowse, Megan E B and Petri, Michelle
37	Longterm Data on Disease Flares in Patients with Proliferative Lupus Nephritis in Recent Years.	2017	The Journal of rheumatology	Yap, Desmond Y H and Tang, Colin and Ma, Maggie K M and Mok, Maggie M Y and Chan, Gary C W and Kwan, Lorraine P Y and Chan, Tak Mao
38	Longterm Prognosis of 121 Patients with Eosinophilic Granulomatosis with Polyangiitis in Japan.	2017	The Journal of rheumatology	Tsurikisawa, Naomi and Oshikata, Chiyako and Kinoshita, Arisa and Tsuburai, Takahiro and Saito, Hiroshi
39	Rituximab Retreatment in Rheumatoid Arthritis in a Real-life Cohort: Data from the CERERRA Collaboration.	2017	The Journal of rheumatology	Chatzidionysiou, Katerina and Lie, Elisabeth and Lukina, Galina and Hetland, Merete L and Hauge, Ellen-Margrethe and Pavelka, Karel and Gabay, Cem and Scherer, Almut and Nordstrom, Dan and Canhao, Helena and Santos, Maria Jose and Tomsic, Matija and Rotar, Ziga and Hernandez, M Victoria and Gomez-Reino, Juan and Ancuta, Ioan and Kvien, Tore K and van Vollenhoven, Ronald
40	Comparison of the Phenotype and Outcome of Granulomatosis with Polyangiitis Between UK and Japanese Cohorts.	2017	The Journal of rheumatology	Furuta, Shunsuke and Chaudhry, Afzal N and Arimura, Yoshihiro and Dobashi, Hiroaki and Fujimoto, Shouichi and Homma, Sakae and Rasmussen, Niels and Jayne, David R
41	Efficacy and safety of tumor necrosis factor antagonists in refractory sarcoidosis: A multicenter study of 132 patients.	2017	Seminars in arthritis and rheumatism	Jamilloux, Yvan and Cohen-Aubart, Fleur and Chapelon-Abric, Catherine and Maucort-Boulch, Delphine and Marquet, Alicia and Perard, Laurent and Bouillet, Laurence and Deroux, Alban and Abad, Sebastien and Bielefeld, Philip and Bouvry, Diane and Andre, Marc and Noel, Nicolas and Bienvenu, Boris and Proux, Alice and Vukusic, Sandra and Bodaghi, Bahram and Sarrot-Reynauld, Francoise and Iwaz, Jean an…
42	Golimumab in real-life settings: 2 Years drug survival and predictors of clinical outcomes in rheumatoid arthritis, spondyloarthritis, and psoriatic arthritis.	2017	Seminars in arthritis and rheumatism	Iannone, Florenzo and Santo, Leonardo and Anelli, Maria Grazia and Bucci, Romano and Semeraro, Angelo and Quarta, Laura and D'Onofrio, Francesca and Marsico, Antonio and Carlino, Giorgio and Casilli, Oriana and Cacciapaglia, Fabio and Zuccaro, Carmelo and Falappone, Paola Chiara and Cantatore, Francesco Paolo and Muratore, Maurizio and Lapadula, Giovanni
43	Effectiveness and drug survival of TNF-inhibitors in the treatment of psoriatic arthritis: A prospective cohort study.	2017	Seminars in arthritis and rheumatism	Aaltonen, Kalle and Heinonen, Arto and Joensuu, Jaana and Parmanne, Pinja and Karjalainen, Anna and Varjolahti-Lehtinen, Tuire and Uutela, Toini and Puurtinen-Vilkki, Maija and Arstila, Leena and Blom, Marja and Sokka, Tuulikki and Nordstrom, Dan
44	Safety and maintenance of response for tofacitinib monotherapy and combination therapy in rheumatoid arthritis: an analysis of pooled data from open-label long-term extension studies.	2017	RMD open	Fleischmann, Roy and Wollenhaupt, Jurgen and Takiya, Liza and Maniccia, Anna and Kwok, Kenneth and Wang, Lisy and van Vollenhoven, Ronald F
45	Factors influencing the use of tocilizumab as monotherapy in patients with rheumatoid arthritis in a real-life setting: results at 1 year of the ACT-SOLO study.	2017	RMD open	Flipo, Rene-Marc and Maillefert, Jean-Francis and Chazerain, Pascal and Idier, Isabelle and Coudert, Mathieu and Tebib, Jacques
46	Fat metaplasia on MRI of the sacroiliac joints increases the propensity for disease progression in the spine of patients with spondyloarthritis.	2017	RMD open	Maksymowych, W P and Wichuk, S and Chiowchanwisawakit, P and Lambert, R G and Pedersen, S J
47	Long term azathioprine maintenance therapy in ANCA-associated vasculitis: combined results of long-term follow-up data.	2017	Rheumatology (Oxford, England)	de Joode, Anoek A E and Sanders, Jan Stephan F and Puechal, Xavier and Guillevin, Loic P and Hiemstra, Thomas F and Flossmann, Oliver and Rasmussen, Nils and Westman, Kerstin and Jayne, David R and Stegeman, Coen A
48	Effect of anti-TNF and conventional synthetic disease-modifying anti-rheumatic drug treatment on work disability and clinical outcome in a multicentre observational cohort study of psoriatic arthritis.	2017	Rheumatology (Oxford, England)	Tillett, William and Shaddick, Gavin and Jobling, Amelia and Askari, Ayman and Cooper, Annie and Creamer, Paul and Clunie, Gavin and Helliwell, Philip S and James, Jana and Kay, Lesley and Korendowych, Eleanor and Lane, Suzanne and Packham, Jonathon and Shaban, Ragai and Thomas, Matthew L and Williamson, Lyn and McHugh, Neil
49	Which measuring site in ankylosing spondylitis is best to detect bone loss and what predicts the decline: results from a 5-year prospective study.	2017	Arthritis research & therapy	Deminger, Anna and Klingberg, Eva and Lorentzon, Mattias and Geijer, Mats and Gothlin, Jan and Hedberg, Martin and Rehnberg, Eva and Carlsten, Hans and Jacobsson, Lennart T and Forsblad-d'Elia, Helena
50	Experience with etanercept, tocilizumab and interleukin-1 inhibitors in systemic onset juvenile idiopathic arthritis patients from the BIKER registry.	2017	Arthritis research & therapy	Horneff, Gerd and Schulz, Anna Carina and Klotsche, Jens and Hospach, Anton and Minden, Kirsten and Foeldvari, Ivan and Trauzeddel, Ralf and Ganser, Gerd and Weller-Heinemann, Frank and Haas, Johannes Perter
51	Similar short-term clinical response to high-dose versus low-dose methotrexate in monotherapy and combination therapy in patients with rheumatoid arthritis.	2017	Arthritis research & therapy	Bergstra, Sytske Anne and Allaart, Cornelia F and van den Berg, Rosaline and Chopra, Arvind and Govind, Nimmisha and Huizinga, Tom W J and Landewe, Robert B M
52	Impact of obesity on the response to tumor necrosis factor inhibitors in axial spondyloarthritis.	2017	Arthritis research & therapy	Micheroli, Raphael and Hebeisen, Monika and Wildi, Lukas M and Exer, Pascale and Tamborrini, Giorgio and Bernhard, Jurg and Moller, Burkhard and Zufferey, Pascal and Nissen, Michael J and Scherer, Almut and Ciurea, Adrian and Program, Rheumatologists of the Swiss Clinical Quality Management
53	Risk factors for flare and treatment of disease flares during pregnancy in rheumatoid arthritis and axial spondyloarthritis patients.	2017	Arthritis research & therapy	van den Brandt, Stephanie and Zbinden, Astrid and Baeten, Dominique and Villiger, Peter M and Ostensen, Monika and Forger, Frauke
54	Low disease activity for up to 3 years after adalimumab discontinuation in patients with early rheumatoid arthritis: 2-year results of the HOPEFUL-3 Study.	2017	Arthritis research & therapy	Tanaka, Yoshiya and Yamanaka, Hisashi and Ishiguro, Naoki and Miyasaka, Nobuyuki and Kawana, Katsuyoshi and Kimura, Junko and Agata, Naoki and Takeuchi, Tsutomu
55	Treatment of Rheumatoid Arthritis With Anti-Tumor Necrosis Factor or Tocilizumab Therapy as First Biologic Agent in a Global Comparative Observational Study.	2017	Arthritis care & research	Choy, Ernest H and Bernasconi, Corrado and Aassi, Maher and Molina, Jose Fernando and Epis, Oscar Massimiliano
56	Identifying Clinical Factors Associated With Low Disease Activity and Remission of Rheumatoid Arthritis During Pregnancy.	2017	Arthritis care & research	Ince-Askan, Hilal and Hazes, Johanna M W and Dolhain, Radboud J E M
57	Association of Beta-Blocker Use With Less Prevalent Joint Pain and Lower Opioid Requirement in People With Osteoarthritis.	2017	Arthritis care & research	Valdes, Ana M and Abhishek, Abhishek and Muir, Kenneth and Zhang, Weiya and Maciewicz, Rose A and Doherty, Michael
58	Persistence With Conventional Triple Therapy Versus a Tumor Necrosis Factor Inhibitor and Methotrexate in US Veterans With Rheumatoid Arthritis.	2017	Arthritis care & research	Sauer, Brian C and Teng, Chia-Chen and Tang, Derek and Leng, Jianwei and Curtis, Jeffrey R and Mikuls, Ted R and Harrison, David J and Cannon, Grant W
59	Twenty-Year Outcome and Association Between Early Treatment and Mortality and Disability in an Inception Cohort of Patients With Rheumatoid Arthritis: Results From the Norfolk Arthritis Register.	2017	Arthritis & rheumatology (Hoboken, N.J.)	Gwinnutt, James M and Symmons, Deborah P M and MacGregor, Alexander J and Chipping, Jacqueline R and Marshall, Tarnya and Lunt, Mark and Verstappen, Suzanne M M
60	Optimal methotrexate dose is associated with better clinical outcomes than non-optimal dose in daily practice: results from the ESPOIR early arthritis cohort.	2017	Annals of the rheumatic diseases	Gaujoux-Viala, Cecile and Rincheval, Nathalie and Dougados, Maxime and Combe, Bernard and Fautrel, Bruno
61	A nationwide non-medical switch from originator infliximab to biosimilar CT-P13 in 802 patients with inflammatory arthritis: 1-year clinical outcomes from the DANBIO registry.	2017	Annals of the rheumatic diseases	Glintborg, Bente and Sorensen, Inge Juul and Loft, Anne Gitte and Lindegaard, Hanne and Linauskas, Asta and Hendricks, Oliver and Hansen, Inger Marie Jensen and Jensen, Dorte Vendelbo and Manilo, Natalia and Espesen, Jakob and Klarlund, Mette and Grydehoj, Jolanta and Dieperink, Sabine Sparre and Kristensen, Salome and Olsen, Jimmi Sloth and Nordin, Henrik and Chrysidis, Stavros and Dalsgaard Ped…
62	Prevalence of remission and its effect on damage and quality of life in Chinese patients with systemic lupus erythematosus.	2017	Annals of the rheumatic diseases	Mok, Chi Chiu and Ho, Ling Yin and Tse, Sau Mei and Chan, Kar Li
63	Remission in systemic lupus erythematosus: durable remission is rare.	2017	Annals of the rheumatic diseases	Wilhelm, Theresa R and Magder, Laurence S and Petri, Michelle
64	Effectiveness of Tumor Necrosis Factor Inhibitors in Combination with Various csDMARD in the Treatment of Rheumatoid Arthritis: Data from the DREAM Registry.	2016	The Journal of rheumatology	Manders, Sofie H M and Kievit, Wietske and Jansen, Tim L T A and Stolk, Jan N and Visser, Henk and Schilder, Annemarie M and Vonkeman, Harald E and Adang, Eddy and van de Laar, Mart A F J and van Riel, Piet L C M
65	Longterm Retention Rate and Risk Factors for Adalimumab Discontinuation Due To Efficacy and Safety in Japanese Patients with Rheumatoid Arthritis: An Observational Cohort Study.	2016	The Journal of rheumatology	Hattori, Yosuke and Kojima, Toshihisa and Kaneko, Atsushi and Kida, Daihei and Hirano, Yuji and Fujibayashi, Takayoshi and Terabe, Kenya and Yabe, Yuichiro and Miyake, Hiroyuki and Kato, Takefumi and Takagi, Hideki and Hayashi, Masatoshi and Ito, Takayasu and Kanayama, Yasuhide and Oguchi, Takeshi and Takahashi, Nobunori and Ishikawa, Hisato and Funahashi, Koji and Ishiguro, Naoki
66	Predictors of Loss of Remission and Disease Flares in Patients with Axial Spondyloarthritis Receiving Antitumor Necrosis Factor Treatment: A Retrospective Study.	2016	The Journal of rheumatology	Lubrano, Ennio and Massimo Perrotta, Fabio and Manara, Maria and D'Angelo, Salvatore and Addimanda, Olga and Ramonda, Roberta and Punzi, Leonardo and Olivieri, Ignazio and Salvarani, Carlo and Marchesoni, Antonio
67	Achievement of Remission and Low Disease Activity Definitions in Patients with Rheumatoid Arthritis in Clinical Practice: Results from the NOR-DMARD Study.	2016	The Journal of rheumatology	Uhlig, Till and Lie, Elisabeth and Norvang, Vibeke and Lexberg, Ase Stavland and Rodevand, Erik and Kroll, Frode and Kalstad, Synove and Olsen, Inge C and Kvien, Tore K
68	Does Concomitant Methotrexate with Adalimumab Influence Treatment Outcomes in Patients with Psoriatic Arthritis? Data from a Large Observational Study.	2016	The Journal of rheumatology	Behrens, Frank and Koehm, Michaela and Arndt, Uta and Wittig, Bianca M and Greger, Gerd and Thaci, Diamant and Scharbatke, Eva and Tony, Hans-Peter and Burkhardt, Harald
69	Effectiveness and Feasibility Associated with Switching to a Second or Third TNF Inhibitor in Patients with Psoriatic Arthritis: A Cohort Study from Southern Sweden.	2016	The Journal of rheumatology	Kristensen, Lars Erik and Lie, Elisabeth and Jacobsson, Lennart T H and Christensen, Robin and Mease, Philip J and Bliddal, Henning and Geborek, Pierre
70	Effectiveness and safety of abatacept in elderly patients with rheumatoid arthritis enrolled in the French Society of Rheumatology's ORA registry.	2016	Rheumatology (Oxford, England)	Lahaye, Clement and Soubrier, Martin and Mulliez, Aurelien and Bardin, Thomas and Cantagrel, Alain and Combe, Bernard and Dougados, Maxime and Flipo, Rene-Marc and Le Loet, Xavier and Shaeverbeke, Thierry and Ravaud, Philippe and Mariette, Xavier and Gottenberg, Jacques-Eric and Rheumatology, French Society of
71	ROUTINE-a prospective, multicentre, non-interventional, observational study to evaluate the safety and effectiveness of intravenous tocilizumab for the treatment of active rheumatoid arthritis in daily practice in Germany.	2016	Rheumatology (Oxford, England)	Iking-Konert, Christof and von Hinuber, Ulrich and Richter, Constanze and Schwenke, Holger and Gurtler, Irmgard and Kastner, Peter and Klapperich, Birgit and Peters, Marvin A and Burmester, Gerd-Rudiger
72	Rituximab done: what's next in rheumatoid arthritis? A European observational longitudinal study assessing the effectiveness of biologics after rituximab treatment in rheumatoid arthritis.	2016	Rheumatology (Oxford, England)	Walker, Ulrich A and Jaeger, Veronika K and Chatzidionysiou, Katerina and Hetland, Merete L and Hauge, Ellen-Margrethe and Pavelka, Karel and Nordstrom, Dan C and Canhao, Helena and Tomsic, Matija and van Vollenhoven, Ronald and Gabay, Cem
73	Abatacept monotherapy compared with abatacept plus disease-modifying anti-rheumatic drugs in rheumatoid arthritis patients: data from the ORA registry.	2016	Arthritis research & therapy	Truchetet, Marie-Elise and Poursac, Nicolas and Barnetche, Thomas and Shipley, Emilie and Gottenberg, Jacques-Eric and Bannwarth, Bernard and Richez, Christophe and Schaeverbeke, Thierry
74	Comparative effectiveness of abatacept versus tocilizumab in rheumatoid arthritis patients with prior TNFi exposure in the US Corrona registry.	2016	Arthritis research & therapy	Harrold, Leslie R and Reed, George W and Solomon, Daniel H and Curtis, Jeffrey R and Liu, Mei and Greenberg, Jeffrey D and Kremer, Joel M
75	Comparison of treatment response, remission rate and drug adherence in polyarticular juvenile idiopathic arthritis patients treated with etanercept, adalimumab or tocilizumab.	2016	Arthritis research & therapy	Horneff, Gerd and Klein, Ariane and Klotsche, Jens and Minden, Kirsten and Huppertz, Hans-Iko and Weller-Heinemann, Frank and Kuemmerle-Deschner, Jasmin and Haas, Johannes-Peter and Hospach, Anton
76	Comparative effectiveness of treatment with the first TNF antagonist in monotherapy, the first TNF antagonist plus one conventional synthetic disease-modifying antirheumatic drug, and the first TNF antagonist plus two or more conventional synthetic disease-modifying antirheumatic drugs in patients with rheumatoid arthritis.	2016	Arthritis research & therapy	Hernandez-Cruz, Blanca and Marquez-Saavedra, Esther and Caliz-Caliz, Rafael and Navarro-Sarabia, Federico
77	Effectiveness of two different doses of rituximab for the treatment of rheumatoid arthritis in an international cohort: data from the CERERRA collaboration.	2016	Arthritis research & therapy	Chatzidionysiou, Katerina and Lie, Elisabeth and Nasonov, Evgeny and Lukina, Galina and Hetland, Merete Lund and Tarp, Ulrik and Ancuta, Ioan and Pavelka, Karel and Nordstrom, Dan C and Gabay, Cem and Canhao, Helene and Tomsic, Matija and van Riel, Piet L C M and Gomez-Reino, Juan and Kvien, Tore K and van Vollenhoven, Ronald F and Register, Rheumatic Diseases Portuguese
78	Medication Persistence of Disease-Modifying Antirheumatic Drugs and Anti-Tumor Necrosis Factor Agents in a Cohort of Patients With Rheumatoid Arthritis in Brazil.	2016	Arthritis care & research	Acurcio, Francisco A and Machado, Marina A A and Moura, Cristiano S and Ferre, Felipe and Guerra, Augusto A Jr and Andrade, Eli I G and Cherchiglia, Mariangela L and Rahme, Elham
79	Twelve-Year Retention Rate of First-Line Tumor Necrosis Factor Inhibitors in Rheumatoid Arthritis: Real-Life Data From a Local Registry.	2016	Arthritis care & research	Favalli, Ennio Giulio and Pregnolato, Francesca and Biggioggero, Martina and Becciolini, Andrea and Penatti, Alessandra Emiliana and Marchesoni, Antonio and Meroni, Pier Luigi
80	Predictors of Fatigue in Rheumatoid Arthritis Patients in Remission or in a Low Disease Activity State.	2016	Arthritis care & research	Olsen, Christin L and Lie, Elisabeth and Kvien, Tore K and Zangi, Heidi A
81	Association Between the Use of Oral Contraceptives and Patient-Reported Outcomes in an Early Arthritis Cohort.	2016	Arthritis care & research	Albrecht, Katinka and Callhoff, Johanna and Buttgereit, Frank and Straub, Rainer H and Westhoff, Gisela and Zink, Angela
82	Effect of Comedication With Conventional Synthetic Disease-Modifying Antirheumatic Drugs on Retention of Tumor Necrosis Factor Inhibitors in Patients With Spondyloarthritis: A Prospective Cohort Study.	2016	Arthritis & rheumatology (Hoboken, N.J.)	Sepriano, A and Ramiro, S and van der Heijde, D and Avila-Ribeiro, P and Fonseca, R and Borges, J and Teixeira, L and Carvalho, P D and Cerqueira, M and Neves, J and Meirinhos, T and Barcelos, A and Sequeira, G and Salvador, M J and Canas da Silva, J and Santos, H and Bernardes, M and Vieira-Sousa, E and Canhao, H and Branco, J C and Pimentel-Santos, F and Landewe, R
83	Infliximab Versus Adalimumab in the Treatment of Refractory Inflammatory Uveitis: A Multicenter Study From the French Uveitis Network.	2016	Arthritis & rheumatology (Hoboken, N.J.)	Vallet, Helene and Seve, Pascal and Biard, Lucie and Baptiste Fraison, Jean and Bielefeld, Philip and Perard, Laurent and Bienvenu, Boris and Abad, Sebastien and Rigolet, Aude and Deroux, Alban and Sene, Damien and Perlat, Antoinette and Marie, Isabelle and Feurer, Elodie and Hachulla, Eric and Fain, Olivier and Clavel, Gaelle and Riviere, Sophie and Bouche, Pierre-Alban and Gueudry, Julie and Pu…
84	The Effect of Comedication With a Conventional Synthetic Disease-Modifying Antirheumatic Drug on Drug Retention and Clinical Effectiveness of Anti-Tumor Necrosis Factor Therapy in Patients With Axial Spondyloarthritis.	2016	Arthritis & rheumatology (Hoboken, N.J.)	Nissen, Michael J and Ciurea, Adrian and Bernhard, Jurg and Tamborrini, Giorgio and Mueller, Ruediger and Weiss, Bettina and Toniolo, Martin and Exer, Pascale and Gabay, Cem and Finckh, Axel and Cohort, physicians of the Swiss Clinical Quality Management
85	Rate and Predisposing Factors for Sacroiliac Joint Radiographic Progression After a Two-Year Follow-up Period in Recent-Onset Spondyloarthritis.	2016	Arthritis & rheumatology (Hoboken, N.J.)	Dougados, Maxime and Demattei, Christophe and van den Berg, Rosaline and Vo Hoang, Viet and Thevenin, Fabrice and Reijnierse, Monique and Loeuille, Damien and Feydy, Antoine and Claudepierre, Pascal and van der Heijde, Desiree
86	Effectiveness of tocilizumab with and without synthetic disease-modifying antirheumatic drugs in rheumatoid arthritis: results from a European collaborative study.	2016	Annals of the rheumatic diseases	Gabay, Cem and Riek, Myriam and Hetland, Merete Lund and Hauge, Ellen-Margrethe and Pavelka, Karel and Tomsic, Matija and Canhao, Helena and Chatzidionysiou, Katerina and Lukina, Galina and Nordstrom, Dan C and Lie, Elisabeth and Ancuta, Ioan and Hernandez, M Victoria and van Riel, Piet L M C and van Vollenhoven, Ronald and Kvien, Tore K
87	Comparison of the efficacies of abatacept and tocilizumab in patients with rheumatoid arthritis by propensity score matching.	2016	Annals of the rheumatic diseases	Kubo, Satoshi and Nakayamada, Shingo and Nakano, Kazuhisa and Hirata, Shintaro and Fukuyo, Shunsuke and Miyagawa, Ippei and Hanami, Kentaro and Saito, Kazuyoshi and Tanaka, Yoshiya
88	The risk and nature of flares in juvenile idiopathic arthritis: results from the ReACCh-Out cohort.	2016	Annals of the rheumatic diseases	Guzman, Jaime and Oen, Kiem and Huber, Adam M and Watanabe Duffy, Karen and Boire, Gilles and Shiff, Natalie and Berard, Roberta A and Levy, Deborah M and Stringer, Elizabeth and Scuccimarri, Rosie and Morishita, Kimberly and Johnson, Nicole and Cabral, David A and Rosenberg, Alan M and Larche, Maggie and Dancey, Paul and Petty, Ross E and Laxer, Ronald M and Silverman, Earl and Miettunen, Paivi …
89	The comparative effectiveness of oral versus subcutaneous methotrexate for the treatment of early rheumatoid arthritis.	2016	Annals of the rheumatic diseases	Hazlewood, Glen S and Thorne, J Carter and Pope, Janet E and Lin, Daming and Tin, Diane and Boire, Gilles and Haraoui, Boulos and Hitchon, Carol A and Keystone, Edward C and Jamal, Shahin and Bykerk, Vivian P and Investigators, CATCH
90	Disease-modifying antirheumatic drug-free sustained remission in rheumatoid arthritis: an increasingly achievable outcome with subsidence of disease symptoms.	2016	Annals of the rheumatic diseases	Ajeganova, S and van Steenbergen, H W and van Nies, J A B and Burgers, L E and Huizinga, T W J and van der Helm-van Mil, A H M
91	Effectiveness and Drug Survival of TNF Inhibitors in the Treatment of Ankylosing Spondylitis: A Prospective Cohort Study.	2015	The Journal of rheumatology	Heinonen, Arto V and Aaltonen, Kalle J and Joensuu, Jaana T and Lahteenmaki, Jukka P and Pertovaara, Marja I and Romu, Matti K and Hirvonen, Hanna E and Simila, Aki K and Blom, Marja L and Nordstrom, Dan C
92	Comparison of Lupus Nephritis Induction Treatments in a Hispanic Population: A Single-center Cohort Analysis.	2015	The Journal of rheumatology	Mejia-Vilet, Juan Manuel and Arreola-Guerra, Jose Manuel and Cordova-Sanchez, Bertha M and Morales-Buenrostro, Luis Eduardo and Uribe-Uribe, Norma O and Correa-Rotter, Ricardo
93	Longterm efficacy and safety of abatacept in patients with rheumatoid arthritis treated in routine clinical practice: effect of concomitant methotrexate after 24 weeks.	2015	The Journal of rheumatology	Takahashi, Nobunori and Kojima, Toshihisa and Kaneko, Atsushi and Kida, Daihei and Hirano, Yuji and Fujibayashi, Takayoshi and Yabe, Yuichiro and Takagi, Hideki and Oguchi, Takeshi and Miyake, Hiroyuki and Kato, Takefumi and Watanabe, Tsuyoshi and Hayashi, Masatoshi and Kanayama, Yasuhide and Funahashi, Koji and Asai, Shuji and Yoshioka, Yutaka and Takemoto, Toki and Terabe, Kenya and Asai, Nobuy…
94	Sustained Remission in Tumor Necrosis Factor Inhibitor-treated Patients with Rheumatoid Arthritis: A Population-based Cohort Study.	2015	The Journal of rheumatology	Einarsson, Jon Thorkell and Geborek, Pierre and Saxne, Tore and Kapetanovic, Meliha C
95	Impact of disease treatments on the progression of knee osteoarthritis structural changes related to meniscal extrusion: Data from the OAI progression cohort.	2015	Seminars in arthritis and rheumatism	Roubille, Camille and Martel-Pelletier, Johanne and Abram, Francois and Dorais, Marc and Delorme, Philippe and Raynauld, Jean-Pierre and Pelletier, Jean-Pierre
96	Mycophenolate mofetil in primary central nervous system vasculitis.	2015	Seminars in arthritis and rheumatism	Salvarani, Carlo and Brown, Robert D Jr and Christianson, Teresa J H and Huston, John 3rd and Giannini, Caterina and Miller, Dylan V and Muratore, Francesco and Hunder, Gene G
97	Discontinuation rates of biologics in patients with rheumatoid arthritis: are TNF inhibitors different from non-TNF inhibitors?.	2015	RMD open	Ramiro, Sofia and Landewe, Robert and van der Heijde, Desiree and Harrison, David and Collier, David and Michaud, Kaleb
98	Tapering and discontinuation of methotrexate in patients with RA treated with TNF inhibitors: data from the DREAM registry.	2015	RMD open	Manders, Sofie H M and van de Laar, Mart A F J and Rongen-van Dartel, Sanne A A and Bos, Reinhard and Visser, Henk and Brus, Herman L and Jansen, Tim and Vonkeman, Harald E and van Riel, Piet L C M and Kievit, Wietske
99	Use of corticosteroids in patients with rheumatoid arthritis treated with infliximab: treatment implications based on a real-world Canadian population.	2015	RMD open	Haraoui, Boulos and Jovaisas, Algis and Bensen, William G and Faraawi, Rafat and Kelsall, John and Dixit, Sanjay and Rodrigues, Jude and Sheriff, Maqbool and Rampakakis, Emmanouil and Sampalis, John S and Lehman, Allen J and Otawa, Susan and Nantel, Francois and Shawi, May
100	Fatigue in rheumatoid arthritis	2015	RMD open	van Steenbergen, Hanna W and Tsonaka, Roula and Huizinga, Tom W J and Boonen, Annelies and van der Helm-van Mil, Annette H M
101	Effectiveness and drug adherence of biologic monotherapy in routine care of patients with rheumatoid arthritis: a cohort study of patients registered in the Danish biologics registry.	2015	Rheumatology (Oxford, England)	Jorgensen, Tanja Schjodt and Kristensen, Lars Erik and Christensen, Robin and Bliddal, Henning and Lorenzen, Tove and Hansen, Michael S and Ostergaard, Mikkel and Jensen, Jorgen and Zanjani, Lida and Laursen, Toke and Butt, Sheraz and Dam, Mette Y and Lindegaard, Hanne M and Espesen, Jakob and Hendricks, Oliver and Kumar, Prabhat and Kincses, Anita and Larsen, Line H and Andersen, Marlene and Nae…
102	Effectiveness of biologic DMARDs in monotherapy versus in combination with synthetic DMARDs in rheumatoid arthritis: data from the Swiss Clinical Quality Management Registry.	2015	Rheumatology (Oxford, England)	Gabay, Cem and Riek, Myriam and Scherer, Almut and Finckh, Axel and physicians, SCQM collaborating
103	Assessment of long-term remission in lupus nephritis patients: a retrospective analysis over 30 years.	2015	Rheumatology (Oxford, England)	Fernandes das Neves, Marisa and Irlapati, Rajendra Vara Prasad and Isenberg, David
104	Drug adherence, response and predictors thereof for tocilizumab in patients with rheumatoid arthritis: results from the Swedish biologics register.	2015	Rheumatology (Oxford, England)	Forsblad-d'Elia, Helena and Bengtsson, Karin and Kristensen, Lars Erik and Jacobsson, Lennart T H
105	Importance of methotrexate therapy concomitant with tocilizumab treatment in achieving better clinical outcomes for rheumatoid arthritis patients with high disease activity: an observational cohort study.	2015	Rheumatology (Oxford, England)	Kojima, Toshihisa and Yabe, Yuichiro and Kaneko, Atsushi and Takahashi, Nobunori and Funahashi, Koji and Kato, Daizo and Hanabayashi, Masahiro and Asai, Shuji and Hirabara, Shinya and Asai, Nobuyuki and Hirano, Yuji and Hayashi, Masatoshi and Miyake, Hiroyuki and Kojima, Masayo and Ishiguro, Naoki
106	Comparative effectiveness and safety of rituximab versus subsequent anti-tumor necrosis factor therapy in patients with rheumatoid arthritis with prior exposure to anti-tumor necrosis factor therapies in the United States Corrona registry.	2015	Arthritis research & therapy	Harrold, Leslie R and Reed, George W and Magner, Robert and Shewade, Ashwini and John, Ani and Greenberg, Jeffrey D and Kremer, Joel M
107	Window of opportunity to achieve major outcomes in early rheumatoid arthritis patients: how persistence with therapy matters.	2015	Arthritis research & therapy	Contreras-Yanez, Irazu and Pascual-Ramos, Virginia
108	Comparative effectiveness of urate lowering with febuxostat versus allopurinol in gout: analyses from large U.S. managed care cohort.	2015	Arthritis research & therapy	Singh, Jasvinder A and Akhras, Kasem S and Shiozawa, Aki
109	Association of socioeconomic status with treatment delays, disease activity, joint damage, and disability in rheumatoid arthritis.	2015	Arthritis care & research	Molina, Emily and Del Rincon, Inmaculada and Restrepo, Jose Felix and Battafarano, Daniel F and Escalante, Agustin
110	Adult primary central nervous system vasculitis treatment and course: analysis of one hundred sixty-three patients.	2015	Arthritis & rheumatology (Hoboken, N.J.)	Salvarani, Carlo and Brown, Robert D Jr and Christianson, Teresa J H and Huston, John 3rd and Giannini, Caterina and Miller, Dylan V and Hunder, Gene G
111	The effect of comedication with conventional synthetic disease modifying antirheumatic drugs on TNF inhibitor drug survival in patients with ankylosing spondylitis and undifferentiated spondyloarthritis: results from a nationwide prospective study.	2015	Annals of the rheumatic diseases	Lie, Elisabeth and Kristensen, Lars Erik and Forsblad-d'Elia, Helena and Zverkova-Sandstrom, Tatiana and Askling, Johan and Jacobsson, Lennart T and Group, ARTIS Study
112	Rituximab versus an alternative TNF inhibitor in patients with rheumatoid arthritis who failed to respond to a single previous TNF inhibitor: SWITCH-RA, a global, observational, comparative effectiveness study.	2015	Annals of the rheumatic diseases	Emery, P and Gottenberg, J E and Rubbert-Roth, A and Sarzi-Puttini, P and Choquette, D and Taboada, V M Martinez and Barile-Fabris, L and Moots, R J and Ostor, A and Andrianakos, A and Gemmen, E and Mpofu, C and Chung, C and Gylvin, L Hinsch and Finckh, A
113	Effectiveness of TNF inhibitor switch in RA: results from the national Swedish register.	2015	Annals of the rheumatic diseases	Chatzidionysiou, Katerina and Askling, Johan and Eriksson, Jonas and Kristensen, Lars Erik and van Vollenhoven, Ronald and group, ARTIS
114	The comparative effectiveness of abatacept versus anti-tumour necrosis factor switching for rheumatoid arthritis patients previously treated with an anti-tumour necrosis factor.	2015	Annals of the rheumatic diseases	Harrold, Leslie R and Reed, George W and Kremer, Joel M and Curtis, Jeffrey R and Solomon, Daniel H and Hochberg, Marc C and Greenberg, Jeffrey D
115	Drug survival on TNF inhibitors in patients with rheumatoid arthritis comparison of adalimumab, etanercept and infliximab.	2015	Annals of the rheumatic diseases	Neovius, M and Arkema, E V and Olsson, H and Eriksson, J K and Kristensen, L E and Simard, J F and Askling, J and Group, ARTIS Study
116	Earlier time to remission predicts sustained clinical remission in early rheumatoid arthritis--results from the Canadian Early Arthritis Cohort (CATCH).	2014	The Journal of rheumatology	Kuriya, Bindee and Xiong, Juan and Boire, Gilles and Haraoui, Boulos and Hitchon, Carol and Pope, Janet and Thorne, John Carter and Tin, Diane and Keystone, Edward C and Bykerk, Vivian and Investigators, CATCH
117	Which factors influence radiographic progression during treatment with tumor necrosis factor inhibitors in clinical practice? Results from 930 patients with rheumatoid arthritis in the nationwide Danish DANBIO registry.	2014	The Journal of rheumatology	Ornbjerg, Lykke Midtboll and Ostergaard, Mikkel and Boyesen, Pernille and Krogh, Niels Steen and Thormann, Anja and Tarp, Ulrik and Poulsen, Uta Engling and Espesen, Jakob and Schlemmer, Annette and Graudal, Niels and Kollerup, Gina and Jensen, Dorte Vendelbo and Madsen, Ole Rintek and Glintborg, Bente and Christensen, Torben and Lindegaard, Hanne and Bohme, Wolfgang and Hansen, Annette and Ander…
118	Persistence and dose escalation of tumor necrosis factor inhibitors in US veterans with rheumatoid arthritis.	2014	The Journal of rheumatology	Cannon, Grant W and DuVall, Scott L and Haroldsen, Candace L and Caplan, Liron and Curtis, Jeffrey R and Michaud, Kaleb and Mikuls, Ted R and Reimold, Andreas and Collier, David H and Harrison, David J and Joseph, George J and Sauer, Brian C
119	Longterm retention rate and risk factor for discontinuation due to insufficient efficacy and adverse events in Japanese patients with rheumatoid arthritis receiving etanercept therapy.	2014	The Journal of rheumatology	Matsubara, Hiroyuki and Kojima, Toshihisa and Kaneko, Atsushi and Hirano, Yuji and Ishikawa, Hisato and Hattori, Yousuke and Miyake, Hiroyuki and Oguchi, Takeshi and Takagi, Hideki and Yabe, Yuichiro and Kato, Takefumi and Ito, Takayasu and Fukaya, Naoki and Kanayama, Yasuhide and Shioura, Tomone and Hayashi, Masatoshi and Fujibayashi, Takayoshi and Takahashi, Nobunori and Funahashi, Koji and Kat…
120	Effectiveness and safety of tocilizumab: postmarketing surveillance of 7901 patients with rheumatoid arthritis in Japan.	2014	The Journal of rheumatology	Koike, Takao and Harigai, Masayoshi and Inokuma, Shigeko and Ishiguro, Naoki and Ryu, Junnosuke and Takeuchi, Tsutomu and Takei, Syuji and Tanaka, Yoshiya and Sano, Yoko and Yaguramaki, Hitomi and Yamanaka, Hisashi
121	Comparative effectiveness and survival of infliximab, adalimumab, and etanercept for rheumatoid arthritis patients in the Hellenic Registry of Biologics: Low rates of remission and 5-year drug survival.	2014	Seminars in arthritis and rheumatism	Flouri, Irini and Markatseli, Theodora E and Voulgari, Paraskevi V and Boki, Kyriaki A and Papadopoulos, Ioannis and Settas, Loukas and Zisopoulos, Dimitrios and Skopouli, Fotini N and Iliopoulos, Alexios and Bertsias, George K and Geborek, Pierre and Drosos, Alexandros A and Boumpas, Dimitrios T and Sidiropoulos, Prodromos
122	Predictors of response to etanercept in polyarticular-course juvenile idiopathic arthritis.	2014	Rheumatology (Oxford, England)	Geikowski, Tilman and Becker, Ingrid and Horneff, Gerd and Group, German BIKER Registry Collaborative Study
123	Is there a role for sulphasalazine in axial spondyloarthritis in the era of TNF inhibition? Data from the NOR-DMARD longitudinal observational study.	2014	Rheumatology (Oxford, England)	Fagerli, Karen M and van der Heijde, Desiree and Heiberg, Marte S and Wierod, Ada and Kalstad, Synove and Rodevand, Erik and Mikkelsen, Knut and Kvien, Tore K and Lie, Elisabeth
124	Identification of clinical predictors of flare in systemic lupus erythematosus patients: a 24-month prospective cohort study.	2014	Rheumatology (Oxford, England)	Ines, Luis and Duarte, Catia and Silva, Rosario Santos and Teixeira, Ana Sofia and Fonseca, Fernando Pereira and da Silva, Jose Antonio P
125	Tumor necrosis factor inhibitor therapy but not standard therapy is associated with resolution of erosion in the sacroiliac joints of patients with axial spondyloarthritis.	2014	Arthritis research & therapy	Pedersen, Susanne J and Wichuk, Stephanie and Chiowchanwisawakit, Praveena and Lambert, Robert G and Maksymowych, Walter P
126	Sustainability of rituximab therapy in different treatment strategies: results of a 3-year followup of a German biologics register.	2014	Arthritis care & research	Richter, Adrian and Strangfeld, Anja and Herzer, Peter and Wilden, Elke and Bussmann, Arnold and Listing, Joachim and Zink, Angela
127	Comparative effectiveness of anti-tumor necrosis factor drugs on health-related quality of life among patients with inflammatory arthritis.	2014	Arthritis care & research	Chen, Jian Sheng and Makovey, Joanna and Lassere, Marissa and Buchbinder, Rachelle and March, Lyn M
128	Effectiveness of tumor necrosis factor alpha blockers in early axial spondyloarthritis: data from the DESIR cohort.	2014	Arthritis & rheumatology (Hoboken, N.J.)	Molto, Anna and Paternotte, Simon and Claudepierre, Pascal and Breban, Maxime and Dougados, Maxime
129	Tumour necrosis factor alpha blockers are more effective than methotrexate in the inhibition of radiographic joint damage progression among patients with psoriatic arthritis.	2014	Annals of the rheumatic diseases	Eder, Lihi and Thavaneswaran, Arane and Chandran, Vinod and Gladman, Dafna D
130	Effect of bisphosphonate use in patients with symptomatic and radiographic knee osteoarthritis: data from the Osteoarthritis Initiative.	2014	Annals of the rheumatic diseases	Laslett, Laura L and Kingsbury, Sarah R and Hensor, Elizabeth M A and Bowes, Michael A and Conaghan, Philip G
131	The role of methotrexate co-medication in TNF-inhibitor treatment in patients with psoriatic arthritis: results from 440 patients included in the NOR-DMARD study.	2014	Annals of the rheumatic diseases	Fagerli, Karen Minde and Lie, Elisabeth and van der Heijde, Desiree and Heiberg, Marte Schrumpf and Lexberg, Ase Stavland and Rodevand, Eric and Kalstad, Synove and Mikkelsen, Knut and Kvien, Tore K
132	Safety and effectiveness of 6 months' etanercept monotherapy and combination therapy in Japanese patients with rheumatoid arthritis: effect of concomitant disease-modifying antirheumatic drugs.	2013	The Journal of rheumatology	Koike, Takao and Harigai, Masayoshi and Inokuma, Shigeko and Ishiguro, Naoki and Ryu, Junnosuke and Takeuchi, Tsutomu and Tanaka, Yoshiya and Yamanaka, Hisashi and Hirose, Tomohiro and Yoshinaga, Takunari and Suzukawa, Michio
133	Comparative effectiveness of nonbiologic versus biologic disease-modifying antirheumatic drugs for rheumatoid arthritis.	2013	The Journal of rheumatology	Dewitt, Esi Morgan and Li, Yanhong and Curtis, Jeffrey R and Glick, Henry A and Greenberg, Jeffrey D and Anstrom, Kevin J and Kremer, Joel M and Reed, George and Schulman, Kevin A and Reed, Shelby D
134	Predictors and persistence of new-onset clinical remission in rheumatoid arthritis patients.	2013	Seminars in arthritis and rheumatism	Navarro-Millan, Iris and Chen, Lang and Greenberg, Jeffrey D and Pappas, Dimitrios A and Curtis, Jeffrey R
135	Remission in ankylosing spondylitis treated with anti-TNF-alpha drugs: a national multicentre study.	2013	Rheumatology (Oxford, England)	Spadaro, Antonio and Lubrano, Ennio and Marchesoni, Antonio and D'Angelo, Salvatore and Ramonda, Roberta and Addimanda, Olga and Perrotta, Fabio Massimo and Olivieri, Ignazio and Punzi, Leonardo and Salvarani, Carlo
136	Biologic treatment response among adults with juvenile idiopathic arthritis: results from the British Society for Rheumatology Biologics Register.	2013	Rheumatology (Oxford, England)	McErlane, Flora and Foster, Helen E and Davies, Rebecca and Lunt, Mark and Watson, Kath D and Symmons, Deborah P M and Hyrich, Kimme L
137	Delineating the role of multiple intraarticular corticosteroid injections in the management of juvenile idiopathic arthritis in the biologic era.	2013	Arthritis care & research	Papadopoulou, Charalampia and Kostik, Mikhail and Gonzalez-Fernandez, Maria Isabel and Bohm, Marek and Nieto-Gonzalez, Juan Carlos and Pistorio, Angela and Lanni, Stefano and Consolaro, Alessandro and Martini, Alberto and Ravelli, Angelo
138	Predictors of pain for patients with early inflammatory polyarthritis.	2013	Arthritis care & research	Dobkin, Patricia L and Liu, Aihua and Abrahamowicz, Michal and Carrier, Nathalie and de Brum-Fernandes, Artur J and Cossette, Pierre and Boire, Gilles
139	Obesity and reduction of the response rate to anti-tumor necrosis factor alpha in rheumatoid arthritis: an approach to a personalized medicine.	2013	Arthritis care & research	Gremese, Elisa and Carletto, Antonio and Padovan, Melissa and Atzeni, Fabiola and Raffeiner, Bernd and Giardina, Anna Rita and Favalli, Ennio Giulio and Erre, Gian Luca and Gorla, Roberto and Galeazzi, Mauro and Foti, Rosario and Cantini, Fabrizio and Salvarani, Carlo and Olivieri, Ignazio and Lapadula, Giovanni and Ferraccioli, Gianfranco and (GISEA), Gruppo Italiano di Studio sulle Early Arthri…
140	The impact of tumor necrosis factor alpha inhibitors on radiographic progression in ankylosing spondylitis.	2013	Arthritis and rheumatism	Haroon, Nigil and Inman, Robert D and Learch, Thomas J and Weisman, Michael H and Lee, MinJae and Rahbar, Mohammad H and Ward, Michael M and Reveille, John D and Gensler, Lianne S
141	Effectiveness and safety of a second and third biological agent after failing etanercept in juvenile idiopathic arthritis: results from the Dutch National ABC Register.	2013	Annals of the rheumatic diseases	Otten, Marieke H and Prince, Femke H M and Anink, Janneke and Ten Cate, Rebecca and Hoppenreijs, Esther P A H and Armbrust, Wineke and Koopman-Keemink, Yvonne and van Pelt, Philomine A and Kamphuis, Sylvia and Gorter, Simone L and Dolman, Koert M and Swart, Joost F and van den Berg, J Merlijn and Wulffraat, Nico M and van Rossum, Marion A J and van Suijlekom-Smit, Lisette W A
142	Impact of tumour necrosis factor inhibitor treatment on radiographic progression in rheumatoid arthritis patients in clinical practice: results from the nationwide Danish DANBIO registry.	2013	Annals of the rheumatic diseases	Ornbjerg, Lykke Midtboll and Ostergaard, Mikkel and Boyesen, Pernille and Krogh, Niels Steen and Thormann, Anja and Tarp, Ulrik and Poulsen, Uta Engling and Espesen, Jakob and Ringsdal, Vibeke Stevenius and Graudal, Niels and Kollerup, Gina and Jensen, Dorte Vendelbo and Madsen, Ole Rintek and Glintborg, Bente and Christensen, Torben and Lindegaard, Hanne and Dencker, Ditte and Hansen, Annette an…
143	Dosage adjustment of anti-tumor necrosis factor-alpha inhibitor in ankylosing spondylitis is effective in maintaining remission in clinical practice.	2012	The Journal of rheumatology	Paccou, Julien and Bacle-Boutry, Marie-Astrid and Solau-Gervais, Elisabeth and Bele-Philippe, Peggy and Flipo, Rene-Marc
144	A dose schedule for intraarticular steroids in juvenile arthritis.	2012	The Journal of rheumatology	Eberhard, B Anne and Ilowite, Norman T and Sison, Cristina
145	Sex differences in response to anti-tumor necrosis factor therapy in early and established rheumatoid arthritis -- results from the DANBIO registry.	2012	The Journal of rheumatology	Jawaheer, Damini and Olsen, Jorn and Hetland, Merete Lund
146	Effectiveness of sulfasalazine and methotrexate in 1102 DMARD-naive patients with early RA.	2012	Rheumatology (Oxford, England)	Lie, Elisabeth and Uhlig, Till and van der Heijde, Desiree and Rodevand, Erik and Kalstad, Synove and Kaufmann, Cecilie and Mikkelsen, Knut and Kvien, Tore K
147	Significance of sex in achieving sustained remission in the consortium of rheumatology researchers of North America cohort of rheumatoid arthritis patients.	2012	Arthritis care & research	Jawaheer, Damini and Messing, Susan and Reed, George and Ranganath, Veena K and Kremer, Joel M and Louie, James S and Khanna, Dinesh and Greenberg, Jeffrey D and Furst, Daniel E
148	Efficacy and safety of oral and parenteral methotrexate therapy in children with juvenile idiopathic arthritis: an observational study with patients from the German Methotrexate Registry.	2012	Arthritis care & research	Klein, A and Kaul, I and Foeldvari, I and Ganser, G and Urban, A and Horneff, G
149	Rituximab or a second anti-tumor necrosis factor therapy for rheumatoid arthritis patients who have failed their first anti-tumor necrosis factor therapy? Comparative analysis from the British Society for Rheumatology Biologics Register.	2012	Arthritis care & research	Soliman, Moetaza M and Hyrich, Kimme L and Lunt, Mark and Watson, Kath D and Symmons, Deborah P M and Ashcroft, Darren M and Register, British Society for Rheumatology Biologics
150	Disease activity and disability in women and men with early rheumatoid arthritis (RA): an 8-year followup of a Swedish early RA project.	2012	Arthritis care & research	Hallert, Eva and Bjork, Mathilda and Dahlstrom, Orjan and Skogh, Thomas and Thyberg, Ingrid
151	Cherry consumption and decreased risk of recurrent gout attacks.	2012	Arthritis and rheumatism	Zhang, Yuqing and Neogi, Tuhina and Chen, Clara and Chaisson, Christine and Hunter, David J and Choi, Hyon K
152	Does the change in season affect disease activity in patients with psoriatic arthritis?.	2012	Annals of the rheumatic diseases	Touma, Zahi and Thavaneswaran, Arane and Chandran, Vinod and Gladman, Dafna D
153	Drug retention rates and relevant risk factors for drug discontinuation due to adverse events in rheumatoid arthritis patients receiving anticytokine therapy with different target molecules.	2012	Annals of the rheumatic diseases	Sakai, Ryoko and Tanaka, Michi and Nanki, Toshihiro and Watanabe, Kaori and Yamazaki, Hayato and Koike, Ryuji and Nagasawa, Hayato and Amano, Koichi and Saito, Kazuyoshi and Tanaka, Yoshiya and Ito, Satoshi and Sumida, Takayuki and Ihata, Atsushi and Ishigatsubo, Yoshiaki and Atsumi, Tatsuya and Koike, Takao and Nakajima, Atsuo and Tamura, Naoto and Fujii, Takao and Dobashi, Hiroaki and Tohma, Sh…
154	Evolution of radiographic joint damage in rituximab-treated versus TNF-treated rheumatoid arthritis cases with inadequate response to TNF antagonists.	2012	Annals of the rheumatic diseases	Finckh, Axel and Moller, Burkhard and Dudler, Jean and Walker, Ulrich A and Kyburz, Diego and Gabay, Cem and Arthritis, physicians of the Swiss Clinical Quality Management for Rheumatoid and SCQM-RA, physicians of
155	Differential drug retention between anti-TNF agents and alternative biological agents after inadequate response to an anti-TNF agent in rheumatoid arthritis patients.	2012	Annals of the rheumatic diseases	Du Pan, Sophie Martin and Scherer, Almut and Gabay, Cem and Finckh, Axel
156	A comparative effectiveness study of adalimumab, etanercept and infliximab in biologically naive and switched rheumatoid arthritis patients: results from the US CORRONA registry.	2012	Annals of the rheumatic diseases	Greenberg, Jeffrey D and Reed, George and Decktor, Dennis and Harrold, Leslie and Furst, Daniel and Gibofsky, Allan and Dehoratius, Ralph and Kishimoto, Mitsumasa and Kremer, Joel M and Investigators, CORRONA
157	Change in the discontinuation pattern of tumour necrosis factor antagonists in rheumatoid arthritis over 10 years: data from the Spanish registry BIOBADASER 2.0.	2012	Annals of the rheumatic diseases	Gomez-Reino, Juan J and Rodriguez-Lozano, Carlos and Campos-Fernandez, Cristina and Montoro, Maria and Descalzo, Miguel Angel and Carmona, Loreto and Group, BIOBADASER 2.0 Study
158	Effectiveness of disease-modifying antirheumatic drug co-therapy with methotrexate and leflunomide in rituximab-treated rheumatoid arthritis patients: results of a 1-year follow-up study from the CERERRA collaboration.	2012	Annals of the rheumatic diseases	Chatzidionysiou, Katerina and Lie, Elisabeth and Nasonov, Evgeny and Lukina, Galina and Hetland, Merete Lund and Tarp, Ulrik and van Riel, Piet L C M and Nordstrom, Dan C and Gomez-Reino, Juan and Pavelka, Karel and Tomsic, Matija and Kvien, Tore K and van Vollenhoven, Ronald F and Gabay, Cem
159	Effectiveness of a third tumor necrosis factor-alpha-blocking agent compared with rituximab after failure of 2 TNF-blocking agents in rheumatoid arthritis.	2011	The Journal of rheumatology	Blom, Marlies and Kievit, Wietske and Donders, A Rogier T and den Broeder, Alfons A and Straten, Vincent H H P and Kuper, Ina and Visser, Henk and Jansen, Tim L and Brus, Herman L M and Branten, Amanda J W and van de Laar, Mart A F J and van Riel, Piet L C M
160	Persistence with anti-tumor necrosis factor therapies in patients with rheumatoid arthritis: observations from the RADIUS registry.	2011	The Journal of rheumatology	Markenson, Joseph A and Gibofsky, Allan and Palmer, William R and Keystone, Edward C and Schiff, Michael H and Feng, Jingyuan and Baumgartner, Scott W
161	An observational study of tocilizumab and TNF-alpha inhibitor use in a Japanese community hospital: different remission rates, similar drug survival and safety.	2011	Rheumatology (Oxford, England)	Yoshida, Kazuki and Tokuda, Yasuharu and Oshikawa, Hideto and Utsunomiya, Masako and Kobayashi, Tatsuo and Kimura, Makiko and Deshpande, Gautam A and Matsui, Kazuo and Kishimoto, Mitsumasa
162	The long-term impact of early treatment of rheumatoid arthritis on radiographic progression: a population-based cohort study.	2011	Rheumatology (Oxford, England)	Kyburz, Diego and Gabay, Cem and Michel, Beat A and Finckh, Axel and SCQM-RA, physicians of
163	Frequency and risk factors of gout flares in a large population-based cohort of incident gout.	2011	Rheumatology (Oxford, England)	Rothenbacher, Dietrich and Primatesta, Paola and Ferreira, Alberto and Cea-Soriano, Lucia and Rodriguez, Luis A Garcia
164	Greater likelihood of remission in rheumatoid arthritis patients treated earlier in the disease course: results from the Consortium of Rheumatology Researchers of North America registry.	2011	Arthritis care & research	Furst, Daniel E and Pangan, Aileen L and Harrold, Leslie R and Chang, Hong and Reed, George and Kremer, Joel M and Greenberg, Jeffrey D
165	Treatment response, drug survival, and predictors thereof in 764 patients with psoriatic arthritis treated with anti-tumor necrosis factor alpha therapy: results from the nationwide Danish DANBIO registry.	2011	Arthritis and rheumatism	Glintborg, Bente and Ostergaard, Mikkel and Dreyer, Lene and Krogh, Niels Steen and Tarp, Ulrik and Hansen, Michael Sejer and Rifbjerg-Madsen, Signe and Lorenzen, Tove and Hetland, Merete Lund
166	Do patients with psoriatic arthritis who present early fare better than those presenting later in the disease?.	2011	Annals of the rheumatic diseases	Gladman, Dafna D and Thavaneswaran, Arane and Chandran, Vinod and Cook, Richard J
167	Treatment strategies in patients with rheumatoid arthritis for whom methotrexate monotherapy has failed: data from the NOR-DMARD register.	2011	Annals of the rheumatic diseases	Lie, Elisabeth and van der Heijde, Desiree and Uhlig, Till and Mikkelsen, Knut and Kalstad, Synove and Kaufmann, Cecilie and Rodevand, Erik and Kvien, Tore K
168	Efficacy of abatacept and tocilizumab in patients with rheumatoid arthritis treated in clinical practice: results from the nationwide Danish DANBIO registry.	2011	Annals of the rheumatic diseases	Leffers, Henrik Christian and Ostergaard, Mikkel and Glintborg, Bente and Krogh, Niels Steen and Foged, Heidi and Tarp, Ulrik and Lorenzen, Tove and Hansen, Annette and Hansen, Michael Sejer and Jacobsen, Martin Skov and Dreyer, Lene and Hetland, Merete Lund and Denmark, all departments of rheumatology in
169	Impact of concomitant use of DMARDs on the persistence with anti-TNF therapies in patients with rheumatoid arthritis: results from the British Society for Rheumatology Biologics Register.	2011	Annals of the rheumatic diseases	Soliman, Moetaza M and Ashcroft, Darren M and Watson, Kath D and Lunt, Mark and Symmons, Deborah P M and Hyrich, Kimme L and Register, British Society for Rheumatology Biologics
170	Clinically important improvement in function is common in people with or at high risk of knee OA: the MOST study.	2010	The Journal of rheumatology	White, Daniel K and Keysor, Julie J and Lavalley, Michael P and Lewis, Cora E and Torner, James C and Nevitt, Michael C and Felson, David T
171	Effectiveness and toxicity of methotrexate in juvenile idiopathic arthritis: comparison of 2 initial dosing regimens.	2010	The Journal of rheumatology	Becker, Mara L and Rose, Carlos D and Cron, Randy Q and Sherry, David D and Bilker, Warren B and Lautenbach, Ebbing
172	Equivalent responses to disease-modifying antirheumatic drugs initiated at any time during the first 15 months after symptom onset in patients with seropositive rheumatoid arthritis.	2010	The Journal of rheumatology	Weng, Haoling H and Ranganath, Veena K and Khanna, Dinesh and Oh, Myungshin and Furst, Daniel E and Park, Grace S and Elashoff, David A and Sharp, John T and Gold, Richard H and Peter, James B and Paulus, Harold E and Rheumatologists, Western Consortium of Practicing
173	Predictors of response to anti-TNF therapy in ankylosing spondylitis: results from the British Society for Rheumatology Biologics Register.	2010	Rheumatology (Oxford, England)	Lord, Paul A C and Farragher, Tracey M and Lunt, Mark and Watson, Kath D and Symmons, Deborah P M and Hyrich, Kimme L and Register, B S R Biologics
174	Presence of peripheral arthritis and male sex predicting continuation of anti-tumor necrosis factor therapy in ankylosing spondylitis: an observational prospective cohort study from the South Swedish Arthritis Treatment Group Register.	2010	Arthritis care & research	Kristensen, L E and Karlsson, J A and Englund, M and Petersson, I F and Saxne, T and Geborek, P
175	Direct comparison of treatment responses, remission rates, and drug adherence in patients with rheumatoid arthritis treated with adalimumab, etanercept, or infliximab: results from eight years of surveillance of clinical practice in the nationwide Danish DANBIO registry.	2010	Arthritis and rheumatism	Hetland, Merete Lund and Christensen, Ib Jarle and Tarp, Ulrik and Dreyer, Lene and Hansen, Annette and Hansen, Ib Tonder and Kollerup, Gina and Linde, Louise and Lindegaard, Hanne M and Poulsen, Uta Engling and Schlemmer, Annette and Jensen, Dorte Vendelbo and Jensen, Signe and Hostenkamp, Gisela and Ostergaard, Mikkel and Denmark, All Departments of Rheumatology in
176	Predictors of treatment response and drug continuation in 842 patients with ankylosing spondylitis treated with anti-tumour necrosis factor: results from 8 years' surveillance in the Danish nationwide DANBIO registry.	2010	Annals of the rheumatic diseases	Glintborg, Bente and Ostergaard, Mikkel and Krogh, Niels Steen and Dreyer, Lene and Kristensen, Hanne Lene and Hetland, Merete Lund
177	Which subgroup of patients with rheumatoid arthritis benefits from switching to rituximab versus alternative anti-tumour necrosis factor (TNF) agents after previous failure of an anti-TNF agent?.	2010	Annals of the rheumatic diseases	Finckh, A and Ciurea, A and Brulhart, L and Moller, B and Walker, U A and Courvoisier, D and Kyburz, D and Dudler, J and Gabay, C and Arthritis
178	Relationship between pack-year history of smoking and response to tumor necrosis factor antagonists in patients with rheumatoid arthritis.	2009	The Journal of rheumatology	Mattey, Derek L and Brownfield, Ann and Dawes, Peter T
179	Assessment of radiographic progression in the spines of patients with ankylosing spondylitis treated with adalimumab for up to 2 years.	2009	Arthritis research & therapy	van der Heijde, Desiree and Salonen, David and Weissman, Barbara N and Landewe, Robert and Maksymowych, Walter P and Kupper, Hartmut and Ballal, Shaila and Gibson, Eric and Wong, Robert and group, Canadian (M03-606) study and group, ATLAS study
180	Comparison of drug retention rates and causes of drug discontinuation between anti-tumor necrosis factor agents in rheumatoid arthritis.	2009	Arthritis and rheumatism	Du Pan, Sophie Martin and Dehler, Silvia and Ciurea, Adrian and Ziswiler, Hans-Rudolf and Gabay, Cem and Finckh, Axel and Physicians, Swiss Clinical Quality Management
181	Comparative effectiveness of tumour necrosis factor alpha inhibitors in combination with either methotrexate or leflunomide.	2009	Annals of the rheumatic diseases	Strangfeld, A and Hierse, F and Kekow, J and von Hinueber, U and Tony, H-P and Dockhorn, R and Listing, J and Zink, A
182	Drug survival of the first and second course of anti-tumour necrosis factor agents in juvenile idiopathic arthritis.	2009	Annals of the rheumatic diseases	Tynjala, P and Vahasalo, P and Honkanen, V and Lahdenne, P
183	Effects of switching between anti-TNF therapies on HAQ response in patients who do not respond to their first anti-TNF drug.	2008	Rheumatology (Oxford, England)	Hyrich, K L and Lunt, M and Dixon, W G and Watson, K D and Symmons, D P M and Register, B S R Biologics
184	The role of aggressive corticosteroid therapy in patients with juvenile dermatomyositis: a propensity score analysis.	2008	Arthritis and rheumatism	Seshadri, Roopa and Feldman, Brian M and Ilowite, Norman and Cawkwell, Gail and Pachman, Lauren M
185	The comparative one-year performance of anti-tumor necrosis factor alpha drugs in patients with rheumatoid arthritis, psoriatic arthritis, and ankylosing spondylitis: results from a longitudinal, observational, multicenter study.	2008	Arthritis and rheumatism	Heiberg, Marte Schrumpf and Koldingsnes, Wenche and Mikkelsen, Knut and Rodevand, Erik and Kaufmann, Cecilie and Mowinckel, Petter and Kvien, Tore K
186	Quality of life over time in patients with systemic lupus erythematosus.	2008	Arthritis and rheumatism	Kuriya, Bindee and Gladman, Dafna D and Ibanez, Dominque and Urowitz, Murray B
187	The effectiveness and medication costs of three anti-tumour necrosis factor alpha agents in the treatment of rheumatoid arthritis from prospective clinical practice data.	2008	Annals of the rheumatic diseases	Kievit, W and Adang, E M and Fransen, J and Kuper, H H and van de Laar, M A F J and Jansen, T L and De Gendt, C M A and De Rooij, D-J R A M and Brus, H L M and Van Oijen, P C M and Van Riel, P C L M
188	Efficacy and tolerability of anti-tumour necrosis factor therapy in psoriatic arthritis patients: results from the South Swedish Arthritis Treatment Group register.	2008	Annals of the rheumatic diseases	Kristensen, L E and Gulfe, A and Saxne, T and Geborek, P
189	Intra-articular glucocorticoid injection as second-line treatment for Lyme arthritis in children.	2019	The Journal of rheumatology	Horton, Daniel B and Taxter, Alysha J and Davidow, Amy L and Groh, Brandt and Sherry, David D and Rose, Carlos D
190	Predictors of Achieving Remission among Patients with Psoriatic Arthritis Initiating a Tumor Necrosis Factor Inhibitor.	2019	The Journal of rheumatology	Ogdie, Alexis and Palmer, J Lynn and Greenberg, Jeffrey and Curtis, Jeffrey R and Harrold, Leslie R and Solomon, Daniel H and Kavanaugh, Arthur and Kremer, Joel M and Mease, Philip J
191	Efficacy of Methotrexate in Real-world Management of Giant Cell Arteritis: A Case-control Study.	2019	The Journal of rheumatology	Koster, Matthew J and Yeruva, Karthik and Crowson, Cynthia S and Muratore, Francesco and Labarca, Cristian and Warrington, Kenneth J
192	Tocilizumab in giant cell arteritis. Observational, open-label multicenter study of 134 patients in clinical practice.	2019	Seminars in arthritis and rheumatism	Calderon-Goercke, Monica and Loricera, Javier and Aldasoro, Vicente and Castaneda, Santos and Villa, Ignacio and Humbria, Alicia and Moriano, Clara and Romero-Yuste, Susana and Narvaez, Javier and Gomez-Arango, Catalina and Perez-Pampin, Eva and Melero, Rafael and Becerra-Fernandez, Elena and Revenga, Marcelino and Alvarez-Rivas, Noelia and Galisteo, Carles and Sivera, Francisca and Olive-Marques…
193	Autoantibody status is not associated with early treatment response to first-line methotrexate in patients with early rheumatoid arthritis.	2019	Rheumatology (Oxford, England)	Dekkers, Jacqueline S and Bergstra, Sytske Anne and Chopra, Arvind and Tikly, Mohammed and Fonseca, Joao Eurico and Salomon-Escoto, Karen and Huizinga, Tom W J and van der Woude, Diane
194	Association between concomitant csDMARDs and clinical response to TNF inhibitors in overweight patients with axial spondyloarthritis.	2019	Arthritis research & therapy	Hernandez-Breijo, Borja and Plasencia-Rodriguez, Chamaida and Navarro-Compan, Victoria and Martinez-Feito, Ana and Jochems, Andrea and Kneepkens, Eva L and Wolbink, Gerrit J and Rispens, Theo and Diego, Cristina and Pascual-Salcedo, Dora and Balsa, Alejandro
195	Similar alteration for mental and physical aspects in health-related quality of life over 5 to 8 years in 1347 patients with early arthritis and early inflammatory back pain.	2019	Arthritis research & therapy	Puyraimond-Zemmour, Deborah and Granger, Benjamin and Molto, Anna and Gaujoux-Viala, Cecile and Guillemin, Francis and Ruyssen-Witrand, Adeline and Dougados, Maxime and Fautrel, Bruno and Gossec, Laure
196	Disease burden in osteoarthritis (OA) is similar to rheumatoid arthritis (RA) at initial rheumatology visit and significantly greater 6-months later.	2019	Arthritis & rheumatology (Hoboken, N.J.)	Chua, Jacquelin R and Jamal, Shakeel and Riad, Mariam and Castrejon, Isabel and Malfait, Anne-Marie and Block, Joel A and Pincus, Theodore
197	Longterm Safety and Efficacy of Adalimumab and Infliximab for Uveitis Associated with Juvenile Idiopathic Arthritis.	2018	The Journal of rheumatology	Cecchin, Vanessa and Zannin, Maria Elisabetta and Ferrari, Daniele and Pontikaki, Irene and Miserocchi, Elisabetta and Paroli, Maria P and Bracaglia, Claudia and Marafon, Denise Pires and Pastore, Serena and Parentin, Fulvio and Simonini, Gabriele and De Libero, Cinzia and Falcini, Fernanda and Petaccia, Antonella and Filocamo, Giovanni and De Marco, Riccardo and La Torre, Francesco and Guerriero…
198	More Consistent Antimalarial Intake in First 5 Years of Disease Is Associated with Better Prognosis in Patients with Systemic Lupus Erythematosus.	2018	The Journal of rheumatology	Pakchotanon, Rattapol and Gladman, Dafna D and Su, Jiandong and Urowitz, Murray B
199	Effect of Glucocorticoids on the Clinical and Radiographic Efficacy of Tofacitinib in Patients with Rheumatoid Arthritis: A Posthoc Analysis of Data from 6 Phase III Studies.	2018	The Journal of rheumatology	Charles-Schoeman, Christina and van der Heijde, Desiree and Burmester, Gerd R and Nash, Peter and Zerbini, Cristiano A F and Connell, Carol A and Fan, Haiyun and Kwok, Kenneth and Bananis, Eustratios and Fleischmann, Roy
200	Late onset psoriatic arthritis in a longitudinal cohort: Disease presentation, activity over time and prognosis.	2018	Seminars in arthritis and rheumatism	Polachek, Ari and Al-Johani, Roa and Li, Suzanne and Ye, Justine Yang and Chandran, Vinod and Gladman, Dafna
201	Association of anti-cyclic citrullinated protein antibodies, erosions, and rheumatoid factor with disease activity and work productivity: A patient registry study.	2018	Seminars in arthritis and rheumatism	Alemao, Evo and Guo, Zhenchao and Frits, Michelle L and Iannaccone, Christine K and Shadick, Nancy A and Weinblatt, Michael E
202	Persistence of biologic disease-modifying antirheumatic drugs in patients with rheumatoid arthritis: An analysis of the South Korean National Health Insurance Database.	2018	Seminars in arthritis and rheumatism	Lee, Min-Young and Shin, Ju-Young and Park, Sun-Young and Kim, Donguk and Cha, Hoon-Suk and Lee, Eui-Kyung
203	Predicting achievement of the treatment targets at 6 months from 3-month response levels in rheumatoid arthritis: data from real-life follow-up in the NOR-DMARD study.	2018	RMD open	Norvang, Vibeke and Sexton, Joseph and Kristianslund, Eirik K and Olsen, Inge C and Uhlig, Till and Bakland, Gunnstein and Kroll, Frode and Rodevand, Erik and Wierod, Ada and Kvien, Tore K and Smolen, Josef S and Aletaha, Daniel and Haavardsholm, Espen A
204	Assessments of the unmet need in the management of patients with rheumatoid arthritis: analyses from the NOR-DMARD registry.	2018	Rheumatology (Oxford, England)	Olsen, Inge C and Lie, Elisabeth and Vasilescu, Radu and Wallenstein, Gene and Strengholt, Sander and Kvien, Tore K
205	The impact of menopause on functional status in women with rheumatoid arthritis.	2018	Rheumatology (Oxford, England)	Mollard, Elizabeth and Pedro, Sofia and Chakravarty, Eliza and Clowse, Megan and Schumacher, Rebecca and Michaud, Kaleb
206	Doses of rituximab for retreatment in rheumatoid arthritis: influence on maintenance and risk of serious infection.	2018	Rheumatology (Oxford, England)	Henry, Julien and Gottenberg, Jacques-Eric and Rouanet, Stephanie and Pavy, Stephan and Sellam, Jeremie and Tubach, Florence and Belkhir, Rakiba and Mariette, Xavier and Seror, Raphaele and investigators, Auto-Immunity and Rituximab
207	TNF inhibitor treatment is associated with a lower risk of hand osteoarthritis progression in rheumatoid arthritis patients after 10 years.	2018	Rheumatology (Oxford, England)	Loef, Marieke and Kroon, Feline P B and Bergstra, Sytske Anne and van der Pol, Joy A and Lems, Willem F and Kerstens, Pit J S M and Allaart, Cornelia F and Kloppenburg, Margreet
208	Effect of subcutaneous tocilizumab treatment on work/housework status in biologic-naive rheumatoid arthritis patients using inverse probability of treatment weighting: FIRST ACT-SC study.	2018	Arthritis research & therapy	Tanaka, Yoshiya and Kameda, Hideto and Saito, Kazuyoshi and Kaneko, Yuko and Tanaka, Eiichi and Yasuda, Shinsuke and Tamura, Naoto and Fujio, Keishi and Fujii, Takao and Kojima, Toshihisa and Anzai, Tatsuhiko and Hamada, Chikuma and Fujino, Yoshihisa and Matsuda, Shinya and Kohsaka, Hitoshi
209	Impact of diuretics on the urate lowering therapy in patients with gout: analysis of an inception cohort.	2018	Arthritis research & therapy	Ranieri, Laura and Contero, Carolina and Peral, Maria-Luisa and Calabuig, Irene and Zapater, Pedro and Andres, Mariano
210	Persistence and adverse events of biological treatment in adult patients with juvenile idiopathic arthritis: results from BIOBADASER.	2018	Arthritis research & therapy	Bethencourt Baute, Juan Jose and Sanchez-Piedra, Carlos and Ruiz-Montesinos, Dolores and Medrano San Ildefonso, Marta and Rodriguez-Lozano, Carlos and Perez-Pampin, Eva and Ortiz, Ana and Manrique, Sara and Rosello, Rosa and Hernandez, Victoria and Campos, Cristina and Sellas, Agusti and Sifuentes-Giraldo, Walter Alberto and Garcia-Gonzalez, Javier and Sanchez-Alonso, Fernando and Diaz-Gonzalez, …
211	Time of Disease-Modifying Antirheumatic Drug Start in Juvenile Idiopathic Arthritis and the Likelihood of a Drug-Free Remission in Young Adulthood.	2018	Arthritis care & research	Minden, Kirsten and Horneff, Gerd and Niewerth, Martina and Seipelt, Eva and Aringer, Martin and Aries, Peer and Foeldvari, Ivan and Haas, Johannes-Peter and Klein, Ariane and Tatsis, Stefanie and Tenbrock, Klaus and Zink, Angela and Klotsche, Jens
